# Supplementary material for: Metabolic networks of plasma and joint fluid base on differential correlation
Source: PLoS One. 2021 Feb 22;16(2):e0247191. doi: 10.1371/journal.pone.0247191 (PMC7899361; doi:10.1371/journal.pone.0247191)
Supplement: S2 Table — (XLSX) [file pone.0247191.s002.xlsx]

## Sheet: sex1_cut01_net_nodes
	S2 Table. Node importance in female group
	No.	Name	Degree	Closeness	Betweenness
	1	PCaaC32:0	42	0.377953	0.0531945
	2	Spermidine	37	0.391304	0.0992697
	3	Met	33	0.402235	0.166039
	4	PCaaC32:1	31	0.424779	0.101142
	5	C10:1	31	0.325056	0.311293
	6	Glu	29	0.359102	0.0250756
	7	PCaaC42:5	26	0.359102	0.00834979
	8	PCaaC40:2	25	0.413793	0.0312935
	9	PCaaC36:2	24	0.365482	0.0168603
	10	Phe	24	0.429851	0.229491
	11	PCaaC40:4	23	0.407932	0.0382197
	12	PCaaC34:2	22	0.358209	0.0102221
	13	PCaeC40:3	20	0.393443	0.0285498
	14	Taurine	19	0.36	0.0380094
	15	PCaeC34:1	19	0.35732	0.00347511
	16	PCaaC34:1	18	0.356436	0.0119761
	17	PCaaC36:1	17	0.398892	0.025413
	18	Creatinine	17	0.35732	0.0510076
	19	PCaeC40:4	17	0.360902	0.00167389
	20	PCaeC42:5	17	0.348668	0.00287123
	21	PCaeC36:1	16	0.36272	0.00603994
	22	PCaeC40:1	15	0.391304	0.0295074
	23	PCaeC44:6	15	0.344498	0.00489898
	24	PCaeC40:5	15	0.39779	0.0124527
	25	PCaeC44:5	15	0.321429	0.00300429
	26	lysoPCaC26:0	14	0.336449	0.0143407
	27	lysoPCaC28:0	14	0.336449	0.0143407
	28	PCaeC44:4	14	0.330275	0.00228771
	29	PCaeC42:4	13	0.331797	0.00210484
	30	PCaeC34:0	13	0.346988	0.00160585
	31	lysoPCaC24:0	12	0.321429	0.0252393
	32	lysoPCaC26:1	12	0.355556	0.03333
	33	PCaaC42:4	12	0.364557	0.00275472
	34	PCaeC40:6	11	0.342857	0.00061192
	35	SMC20:2	10	0.298755	0.00144635
	36	PCaaC40:3	10	0.392371	0.00847644
	37	PCaeC36:2	10	0.31929	0.00096339
	38	SM(OH)C24:1	10	0.385027	0.0783642
	39	PCaeC38:5	10	0.349515	0.00078059
	40	Kynurenine	9	0.366412	0.041156
	41	SMC24:0	9	0.298137	0.00089647
	42	PCaeC42:1	9	0.393443	0.0144674
	43	lysoPCaC28:1	9	0.287425	0.00275761
	44	SM(OH)C22:1	9	0.348668	0.0188185
	45	PCaeC36:4	9	0.334884	0.00075856
	46	PCaaC38:3	9	0.38814	0.0157105
	47	SMC16:0	8	0.297521	0.00066754
	48	Trp	8	0.334884	0.0231215
	49	PCaeC36:5	8	0.350365	0.00199562
	50	PCaeC38:4	8	0.345324	0.00021694
	51	PCaaC30:0	8	0.338824	0.00062768
	52	PCaeC38:2	8	0.356436	0.00719347
	53	PCaeC38:1	8	0.368286	0.0142816
	54	SMC18:1	7	0.296907	0.00065366
	55	SMC16:1	7	0.296907	0.00065366
	56	SM(OH)C22:2	7	0.338028	0.00594266
	57	Arg	7	0.293279	0.0198414
	58	PCaeC38:3	7	0.378947	0.00626395
	59	PCaaC28:1	7	0.333333	0.0016449
	60	PCaaC26:0	7	0.36272	0.0483075
	61	PCaeC36:0	7	0.355556	0.00181436
	62	PCaeC40:2	7	0.337237	0.00060308
	63	SMC18:0	6	0.296296	0.00065366
	64	SM(OH)C14:1	6	0.296296	0.00037392
	65	SM(OH)C16:1	6	0.296296	0.00037392
	66	PCaaC32:3	6	0.365482	0.0115983
	67	lysoPCaC18:0	6	0.346988	0.0259881
	68	PCaeC34:2	6	0.303158	0.00050108
	69	PCaaC24:0	5	0.345324	0.0261743
	70	PCaeC42:3	5	0.336449	0.00279793
	71	PCaaC42:2	5	0.342857	0.00111306
	72	PCaaC36:3	5	0.363636	0.00426573
	73	lysoPCaC18:1	5	0.308351	0.010842
	74	lysoPCaC16:1	5	0.308351	0.010842
	75	Ser	5	0.326531	0.00831707
	76	PCaeC30:1	5	0.338824	0.00529265
	77	PCaaC34:3	4	0.35468	0.00349412
	78	PCaaC36:6	4	0.35468	0.00385436
	79	PCaeC38:0	4	0.36272	0.0429987
	80	PCaeC32:1	4	0.328018	0.00011186
	81	PCaeC42:0	4	0.275862	0.00010545
	82	PCaaC42:6	4	0.369231	0.00380803
	83	lysoPCaC16:0	4	0.233387	0.00429528
	84	PCaaC38:4	4	0.318584	0.00032926
	85	PCaaC34:4	4	0.369231	0.00431934
	86	Orn	4	0.264706	0.00294777
	87	PCaeC42:2	4	0.342043	0.00084705
	88	Ac-Orn	4	0.264706	0.00294777
	89	PCaaC40:6	4	0.326531	0.00061288
	90	PCaaC38:5	3	0.360902	0.00165795
	91	PCaeC36:3	3	0.298755	0.00022748
	92	C8	3	0.36272	0.0584242
	93	lysoPCaC18:2	3	0.331797	0.0304133
	94	PCaeC32:2	3	0.316484	0.00229976
	95	C6(C4:1-DC)	3	0.36272	0.0584242
	96	C12	3	0.305732	0.0344064
	97	C18:2	3	0.289738	0.0211249
	98	PCaeC30:0	3	0.292089	0.00010168
	99	Gln	3	0.290909	0.00422003
	100	C16	3	0.297521	0.00814674
	101	PCaeC38:6	3	0.332564	0.0006509
	102	lysoPCaC20:4	2	0.294479	0.00202137
	103	PCaaC40:5	2	0.31441	0.00017861
	104	lysoPCaC14:0	2	0.272212	0.0120755
	105	lysoPCaC20:3	2	0.26087	0.00119315
	106	PCaeC30:2	2	0.31929	0.00047305
	107	Ile	2	0.28125	0.00011284
	108	C14:2	2	0.255319	0
	109	PCaaC38:0	2	0.282353	0
	110	C14	2	0.321429	0.0563516
	111	C18:1	2	0.225	0.00240716
	112	Lys	2	0.295082	1.295e-05
	113	C4	2	0.345324	0.0471114
	114	C5-DC(C6-OH)	1	0.245734	0
	115	C10	1	0.245734	0
	116	Cit	1	0.298755	0
	117	Val	1	0.257143	0
	118	PCaaC42:0	1	0.265193	0
	119	C7-DC	1	0.245734	0
	120	C14:1	1	0.245734	0
	121	C5	1	0.245734	0
	122	PCaeC34:3	1	0.287425	0
	123	C14:1-OH	1	0.245734	0
	124	C16:2-OH	1	0.245734	0
	125	PCaaC42:1	1	0.298755	0
	126	C5:1-DC	1	0.245734	0
	127	PCaaC36:4	1	0.2818	0
	128	C5-OH(C3-DC-M)	1	0.245734	0
	129	C5:1	1	0.245734	0
	130	C3-DC(C4-OH)	1	0.245734	0
	131	C3:1	1	0.245734	0
	132	C18	1	0.245734	0
	133	PCaaC40:1	1	0.287425	0
	134	C3-OH	1	0.245734	0
	135	C14:2-OH	1	0.245734	0
	136	PCaaC38:6	1	0.287425	0
	137	C3	1	0.245734	0
	138	C6:1	1	0.245734	0
	139	C16-OH	1	0.245734	0
	140	PCaaC36:5	1	0.287425	0
	141	C16:1	1	0.245734	0
	142	C5-M-DC	1	0.245734	0
	143	C10:2	1	0.245734	0
	144	C9	1	0.245734	0
	145	C18:1-OH	1	0.245734	0
