# Supplementary material for: Metabolic networks of plasma and joint fluid base on differential correlation
Source: PLoS One. 2021 Feb 22;16(2):e0247191. doi: 10.1371/journal.pone.0247191 (PMC7899361; doi:10.1371/journal.pone.0247191)
Supplement: S3 Table — (XLSX) [file pone.0247191.s003.xlsx]

## Sheet: sex2_cut01_net_nodes(1)
		S3 Table. Node importance in male group
		No.	Name	Degree	Closeness	Betweenness
		1	SM(OH)C22:1	24	0.387879	0.0869088
		2	SM(OH)C22:2	24	0.386707	0.0836698
		3	SM(OH)C16:1	21	0.355556	0.0346084
		4	lysoPCaC20:3	19	0.387879	0.129804
		5	SMC24:0	19	0.342246	0.0125883
		6	Creatinine	16	0.328205	0.0515262
		7	Phe	16	0.341333	0.053937
		8	PCaeC30:0	15	0.319202	0.0347452
		9	SMC18:0	15	0.336842	0.00776534
		10	SMC18:1	15	0.324873	0.0076874
		11	SMC16:0	15	0.336842	0.00387557
		12	SMC16:1	15	0.329049	0.00930094
		13	PCaaC34:1	15	0.309927	0.0796974
		14	lysoPCaC17:0	15	0.368876	0.0418827
		15	Ala	15	0.366762	0.203379
		16	C16:1	14	0.340426	0.0846437
		17	PCaeC30:1	14	0.327366	0.0324945
		18	lysoPCaC16:0	14	0.359551	0.0380005
		19	C16	14	0.235727	0.0924524
		20	lysoPCaC14:0	13	0.324051	0.021122
		21	lysoPCaC16:1	13	0.3257	0.00857158
		22	lysoPCaC18:1	13	0.355556	0.0224283
		23	SM(OH)C14:1	13	0.335079	0.00288356
		24	PCaaC36:1	13	0.313725	0.093329
		25	PCaeC30:2	13	0.339523	0.0625014
		26	PCaeC36:5	12	0.303318	0.0490461
		27	C18:2	11	0.314496	0.0261188
		28	PCaeC42:0	11	0.324051	0.00850542
		29	lysoPCaC18:0	11	0.339523	0.0173302
		30	SMC20:2	10	0.309179	0.0008321
		31	SM(OH)C24:1	10	0.335958	0.0171849
		32	C18:1	10	0.299766	0.118463
		33	C14:2-OH	9	0.362606	0.0786268
		34	Spermidine	9	0.277056	0.0299283
		35	PCaaC40:4	9	0.335079	0.0945138
		36	C12	8	0.339523	0.0161181
		37	PCaeC44:3	8	0.290249	0.00075917
		38	Sarcosine	8	0.301176	0.0412442
		39	lysoPCaC24:0	7	0.290249	0.00061383
		40	C18	7	0.330749	0.00879291
		41	Gln	7	0.3026	0.0071121
		42	PCaeC38:6	7	0.289593	0.00872333
		43	Taurine	7	0.335958	0.0832557
		44	lysoPCaC26:1	6	0.309927	0.00709254
		45	C12-DC	6	0.324873	0.00460303
		46	C16:2	6	0.324873	0.00460303
		47	PCaeC38:1	6	0.32	0.0241334
		48	PCaaC40:2	6	0.372093	0.155091
		49	PCaaC40:5	6	0.304762	0.0195598
		50	PCaeC36:1	6	0.301176	0.0239278
		51	PCaeC40:1	6	0.292237	0.0267308
		52	C16-OH	5	0.317618	0.00718189
		53	PCaaC32:1	5	0.272921	0.0113878
		54	PCaaC32:0	5	0.263374	0.00191719
		55	C6:1	5	0.289593	0.0536752
		56	PCaaC40:1	5	0.303318	0.00434922
		57	C14	4	0.311436	0.00259926
		58	C18:1-OH	4	0.312958	0.00165326
		59	PCaaC24:0	4	0.295612	0.00348435
		60	C14:1-OH	4	0.311436	0.00259926
		61	lysoPCaC28:0	4	0.286353	2.664e-05
		62	lysoPCaC26:0	4	0.286353	2.664e-05
		63	PCaeC36:0	4	0.266667	0.00255335
		64	PCaaC42:2	4	0.276458	0.00396694
		65	PCaeC34:1	4	0.268908	0.00223009
		66	lysoPCaC20:4	4	0.313725	0.00127862
		67	PCaaC38:0	4	0.311436	0.0298881
		68	PCaaC42:1	4	0.263374	0.0316306
		69	Ile	4	0.289593	0.0023009
		70	PCaaC32:3	4	0.305489	0.0133708
		71	PCaaC38:4	4	0.274678	0.0055096
		72	PCaeC40:2	4	0.288939	0.0175109
		73	PCaaC38:5	4	0.296296	0.00825102
		74	PCaaC36:4	4	0.259109	0.0199142
		75	PCaeC40:3	4	0.291572	0.0261205
		76	C16:2-OH	3	0.294931	0.00055814
		77	C3-OH	3	0.237037	0.0105807
		78	C14:2	3	0.291572	0.0200568
		79	PCaaC26:0	3	0.270042	5.195e-05
		80	lysoPCaC28:1	3	0.284444	2.664e-05
		81	Arg	3	0.316832	0.00978683
		82	His	3	0.288288	0.00308702
		83	C12:1	3	0.301176	0.0162919
		84	C3-DC(C4-OH)	3	0.275862	0.0207322
		85	PCaeC38:2	3	0.304038	0.00100377
		86	C14:1	3	0.206119	0.0005114
		87	PCaeC42:1	3	0.286353	0.00284793
		88	PCaeC44:6	3	0.261224	0.00062667
		89	H1	3	0.293578	0.00467496
		90	C4	3	0.275862	0.0207322
		91	PCaeC32:1	3	0.261759	9.21e-05
		92	PCaaC34:3	3	0.303318	0.0136323
		93	PCaeC36:2	3	0.281319	0.00548809
		94	Leu	3	0.290909	0.00033409
		95	PCaaC42:5	3	0.247104	0.00054536
		96	PCaeC40:6	3	0.284444	0.00093206
		97	C4:1	2	0.236599	0.00291329
		98	C3:1	2	0.236599	0.00291329
		99	C5:1-DC	2	0.19133	0
		100	Glu	2	0.280088	0.00121916
		101	C9	2	0.236599	0.00291329
		102	PCaeC42:5	2	0.260163	9.21e-05
		103	PCaeC40:5	2	0.260163	9.21e-05
		104	C7-DC	2	0.236599	0.00291329
		105	PCaaC42:0	2	0.260163	9.21e-05
		106	PCaeC44:5	2	0.260163	9.21e-05
		107	PCaeC40:4	2	0.254473	0
		108	PCaeC42:4	2	0.241966	0.00627461
		109	PCaaC38:3	2	0.209493	0.015625
		110	PCaeC34:3	1	0.25498	0
		111	PCaaC28:1	1	0.231884	0
		112	C5-M-DC	1	0.191045	0
		113	Lys	1	0.231884	0
		114	C5-DC(C6-OH)	1	0.191045	0
		115	C5:1	1	0.191045	0
		116	lysoPCaC18:2	1	0.262834	0
		117	C10	1	0.231047	0
		118	C5	1	0.191045	0
		119	PCaaC34:4	1	0.231884	0
		120	PCaeC42:3	1	0.206119	0
		121	C16:1-OH	1	0.280088	0
		122	C10:1	1	0.268908	0
		123	Cit	1	0.3	0
		124	PCaaC42:6	1	0.3	0
		125	PCaaC36:3	1	0.268908	0
		126	Pro	1	0.242424	0
		127	PCaaC40:6	1	0.217317	0
		128	C3	1	0.173442	0
		129	PCaeC38:3	1	0.268908	0
		130	PCaeC34:2	1	0.226549	0
		131	PCaeC38:0	1	0.247582	0
